# Supplementary material for: Epimutations mimic genomic mutations of DNMT3A in acute myeloid leukemia
Source: Leukemia. 2013 Dec 20;28(6):1227–34. doi: 10.1038/leu.2013.362 (PMC4051212; doi:10.1038/leu.2013.362)
Supplement: Supplementary Table [file leu2013362x1.xls]

## Sheet: DNAm_nenm_p005_lfc0.2.csv
probe set id	gene name	relation to gene region	relation to CpG island	DNAm change versus epi-mut-	adj. p-value	mean beta-value epi-mut- (green)	mean beta-value epi+mut- (red)	mean beta-value epi-mut+ (blue)	mean beta-value epi+mut+ (purple)
cg04655481	GPR21;RABGAP1	TSS200;Body		-0.318862	1.53039e-08	0.619471	0.347465	0.222083	0.312037
cg03309393				-0.317181	2.6721e-08	0.561486	0.283263	0.139433	0.390556
cg14115756	GPR21;RABGAP1	TSS1500;Body		-0.306613	3.27103e-08	0.587247	0.324766	0.200344	0.313277
cg22660299	LOC404266;HOXB5;LOC404266;LOC404266;LOC404266	TSS1500;3'UTR;Body;TSS1500;Body	N_Shore	-0.291126	1.56874e-05	0.777573	0.588032	0.28925	0.604333
cg22198603	BTBD9;BTBD9;BTBD9	Body;Body;Body		-0.287603	7.75429e-07	0.579995	0.3597	0.163383	0.364804
cg00711072	LOC404266;HOXB5;LOC404266;LOC404266;LOC404266	TSS200;3'UTR;Body;TSS200;Body	Island	-0.285493	9.36038e-06	0.582215	0.404734	0.107397	0.351775
cg01891966	HOXA9	3'UTR	N_Shore	-0.277698	9.24324e-08	0.488028	0.24058	0.163788	0.203365
cg17525428	SHANK1	Body	N_Shore	-0.272618	3.26316e-05	0.520077	0.336716	0.147508	0.0977791
cg09147140	KBTBD11	5'UTR	S_Shore	-0.271684	3.05005e-06	0.594811	0.408997	0.170806	0.373136
cg05555337	LOC404266;HOXB5;LOC404266;LOC404266;LOC404266	TSS1500;3'UTR;Body;TSS1500;Body	N_Shore	-0.270717	1.85245e-05	0.777737	0.61205	0.31074	0.602641
cg27367142				-0.270615	7.55389e-06	0.657545	0.480429	0.21414	0.465344
cg12744859	LOC404266;HOXB5;LOC404266;LOC404266;LOC404266	TSS200;3'UTR;Body;TSS200;Body	Island	-0.259296	5.90388e-05	0.49173	0.327776	0.0676091	0.273112
cg14584535	GPR21;RABGAP1	1stExon;Body		-0.257601	1.41853e-05	0.703433	0.512001	0.313733	0.535231
cg14855841	CXCL10;ART3	TSS1500;5'UTR		-0.257465	3.68433e-06	0.489003	0.275993	0.129208	0.338517
cg00861646			S_Shore	-0.25637	8.32581e-07	0.660259	0.472696	0.304291	0.366386
cg18436214				-0.255032	2.33225e-06	0.693086	0.507067	0.312774	0.488134
cg10556636	C10orf11	Body		-0.254778	2.68765e-08	0.387955	0.158455	0.102192	0.100041
cg12542656				-0.254174	7.41974e-07	0.477672	0.245877	0.154161	0.338924
cg03217995	HOXA9	Body	N_Shore	-0.253323	1.67345e-07	0.425173	0.188315	0.14901	0.159443
cg25727671	HOXA7	3'UTR	N_Shore	-0.245533	0.000105639	0.744447	0.624856	0.288988	0.525704
cg20184247	LOC404266;LOC404266;LOC404266;HOXB5;LOC404266;LOC404266	Body;Body;Body;TSS1500;TSS1500;Body	N_Shore	-0.244801	2.6082e-05	0.738162	0.618505	0.2823	0.528502
cg03730533	SKAP2	Body		-0.244147	9.37327e-05	0.414502	0.19305	0.146669	0.126327
cg26547816	ARHGAP26;ARHGAP26	Body;Body		-0.244003	0.000286463	0.722305	0.569319	0.310582	0.55297
cg04800503	HOXB3	5'UTR		-0.242397	0.000488419	0.870564	0.822327	0.3314	0.57665
cg14623306	TLE1	Body		-0.238315	3.10509e-08	0.561251	0.381958	0.233878	0.303287
cg11876048	MSI2;MSI2	Body;Body	S_Shelf	-0.238231	4.09576e-05	0.715084	0.562794	0.311424	0.57175
cg23884076	CXCL10;ART3	TSS1500;5'UTR		-0.238089	2.25253e-05	0.421931	0.227232	0.0841559	0.2876
cg13485718				-0.235574	2.75932e-07	0.514413	0.323391	0.199426	0.306106
cg07488576	SDPR	1stExon		-0.231968	3.02489e-06	0.364041	0.158524	0.0863179	0.143455
cg08943714	HECA	Body		-0.23188	2.66217e-05	0.574021	0.435704	0.179961	0.383543
cg18127922	LOC404266;LOC404266;LOC404266;HOXB5;LOC404266;LOC404266	Body;Body;Body;TSS1500;TSS1500;Body	N_Shore	-0.226268	2.98455e-05	0.806752	0.694338	0.389772	0.607937
cg06936631	SHANK1	Body	Island	-0.224847	0.000272547	0.504646	0.391519	0.144922	0.126199
cg00646731	LOC404266;HOXB5;LOC404266;LOC404266;LOC404266	TSS1500;3'UTR;Body;TSS1500;Body	N_Shore	-0.22378	7.31526e-06	0.778126	0.634126	0.407549	0.619043
cg20125920	C10orf140	Body	N_Shore	-0.223172	0.000194815	0.665067	0.558672	0.228026	0.533136
cg07676709	LOC404266;LOC404266;LOC404266;LOC404266;HOXB6;LOC404266	Body;Body;Body;Body;3'UTR;Body	N_Shore	-0.222906	5.46214e-05	0.632634	0.496366	0.256302	0.459308
cg12140851	SKAP2	Body		-0.219686	0.000228413	0.442796	0.255606	0.177286	0.201198
cg13675859	GPR110;GPR110	5'UTR;5'UTR		-0.219675	0.000428287	0.66689	0.565354	0.245377	0.48934
cg05487507	LOC404266;LOC404266;LOC404266;HOXB5;LOC404266;LOC404266	Body;Body;Body;TSS1500;TSS1500;Body	N_Shore	-0.219596	7.10383e-05	0.735604	0.636315	0.321314	0.521427
cg21444421				-0.218838	3.34904e-07	0.520393	0.334729	0.23717	0.340015
cg19213703				-0.218813	0.00107123	0.747686	0.589323	0.41416	0.589928
cg12434362				-0.217797	0.000166524	0.453653	0.289572	0.13269	0.29437
cg13280788	HOXB3	TSS1500	N_Shore	-0.217761	0.00131611	0.827958	0.794366	0.316791	0.602481
cg23014425	HOXB3	5'UTR		-0.217723	0.00117694	0.894535	0.857962	0.39238	0.654838
cg07988060				-0.2175	3.29217e-06	0.341444	0.144935	0.0925216	0.116085
cg06815950	CUX2	Body		-0.217384	4.28256e-05	0.682796	0.565996	0.276371	0.560682
cg25310824	SEPP1;SEPP1;SEPP1	TSS1500;TSS1500;TSS1500		-0.215744	2.97947e-05	0.643422	0.474254	0.332084	0.499623
cg09595185	LOC404266;LOC404266	TSS200;TSS200	N_Shore	-0.21535	7.91316e-05	0.475487	0.337212	0.128155	0.288654
cg09426383	SKAP2	Body		-0.215282	0.000553268	0.377269	0.183587	0.136955	0.128677
cg15035421	ATP11B	Body		-0.215133	2.65268e-05	0.419239	0.251613	0.137826	0.169619
cg00241663	GATA2	5'UTR	Island	-0.215072	1.27991e-05	0.483789	0.355783	0.173077	0.116292
cg19047868	LOC404266;HOXB5;LOC404266;LOC404266;LOC404266	TSS200;3'UTR;Body;TSS200;Body	Island	-0.214634	0.000345272	0.448859	0.325567	0.0918168	0.219639
cg00411072			S_Shore	-0.214355	0.000680393	0.773004	0.679451	0.347775	0.617225
cg06878499				-0.214354	0.000460276	0.422803	0.305809	0.0741744	0.1324
cg02076355	C10orf10;RASSF4	TSS200;Body		-0.212821	7.43414e-05	0.359252	0.173287	0.0912612	0.188088
cg12252069	SKAP2	Body		-0.210532	0.000284289	0.431524	0.246758	0.180637	0.217515
cg06186155	HOXB3	5'UTR		-0.209522	0.00137676	0.855403	0.833205	0.350455	0.627653
cg10152449	CHST12	5'UTR	S_Shore	-0.20825	0.000145717	0.39995	0.220288	0.120385	0.279533
cg01351315	LOC404266;LOC404266	TSS200;TSS200	N_Shore	-0.207783	5.8536e-05	0.495568	0.359553	0.167743	0.30449
cg23414595	ZMAT5;ZMAT5	Body;Body	S_Shelf	-0.207236	1.58437e-05	0.490148	0.317625	0.214007	0.32845
cg10126181	FLJ22536	Body		-0.20715	4.94021e-05	0.620436	0.511369	0.242108	0.460722
cg12516875			N_Shelf	-0.206649	0.00203459	0.612532	0.461362	0.271797	0.561433
cg04117801	HOXB3	TSS200	N_Shelf	-0.206415	0.00416567	0.865868	0.832246	0.390906	0.628944
cg16658931	SHANK1	Body	Island	-0.205768	0.00111247	0.346982	0.205095	0.0573562	0.0766559
cg10713589				-0.205572	3.72226e-06	0.434677	0.269318	0.155816	0.259288
cg03467001	RGL1	Body		-0.205556	2.14534e-05	0.451513	0.253424	0.224598	0.278336
cg18384588			N_Shelf	-0.205351	0.00402362	0.684067	0.564159	0.312496	0.579101
cg01534527	CTDSPL;CTDSPL	Body;Body		-0.205277	0.000239868	0.651583	0.547583	0.231365	0.6272
cg17611046	FARS2	Body		-0.205276	0.000359537	0.500126	0.355695	0.181159	0.350177
cg21537214	REN	TSS200		-0.204876	0.000214634	0.546991	0.410345	0.217293	0.394958
cg03340408	NAV1	Body		-0.204225	2.36342e-05	0.540315	0.438571	0.190049	0.27229
cg06901890	FNBP1	Body	N_Shore	-0.202853	0.000164528	0.61771	0.466455	0.314778	0.474448
cg02836478	HOXB3	TSS1500	N_Shore	-0.202656	0.00273511	0.78246	0.766437	0.293177	0.535009
cg21871338				-0.202552	0.00168213	0.740862	0.622353	0.387362	0.593707
cg00682096	LOC404266;LOC404266;LOC404266;LOC404266;LOC404266	Body;Body;Body;TSS1500;Body	N_Shore	-0.201312	0.0010867	0.837721	0.727948	0.47985	0.669621
cg07539121				-0.200462	0.000274993	0.622739	0.509066	0.261051	0.497948
cg03341377	CX3CR1;CX3CR1;CX3CR1;CX3CR1	Body;5'UTR;5'UTR;5'UTR		0.200012	9.21439e-06	0.317653	0.560279	0.404865	0.671029
cg13199127	TNXB	Body	S_Shelf	0.200045	0.000508065	0.406942	0.681403	0.466715	0.678885
cg10330187	ZC3H18	Body		0.200074	0.000747853	0.412867	0.691819	0.439101	0.776065
cg06514003	KCNH4	Body	N_Shore	0.200189	7.73767e-06	0.390589	0.670149	0.466348	0.580484
cg11197916			N_Shore	0.200201	5.36864e-06	0.295228	0.543369	0.391613	0.588216
cg00736299	MGRN1;MGRN1;MGRN1;MGRN1	Body;Body;Body;Body	Island	0.200235	0.000518652	0.393291	0.684941	0.410451	0.71903
cg17588003	C17orf87	TSS1500		0.200294	4.32069e-06	0.401936	0.656906	0.486776	0.697858
cg13605674	TM4SF19	TSS200		0.200327	3.60089e-07	0.66821	0.875961	0.85156	0.886018
cg06022561	D2HGDH	Body		0.200332	0.00349753	0.490709	0.730691	0.597082	0.795751
cg07411111	TPD52L2;TPD52L2;TPD52L2;TPD52L2;TPD52L2;TPD52L2	Body;Body;Body;Body;Body;Body	Island	0.200362	4.45341e-05	0.594703	0.876189	0.648426	0.851768
cg25017584			S_Shore	0.200516	3.92093e-06	0.562367	0.812888	0.656387	0.853469
cg08173915	IFNGR2	TSS1500	N_Shore	0.200611	0.000138805	0.309502	0.565977	0.382846	0.639972
cg10274029			N_Shore	0.200725	0.000512206	0.297647	0.606413	0.301688	0.578697
cg13810673	GPR65	5'UTR		0.200855	0.000103474	0.203506	0.49826	0.278241	0.319336
cg18155267	ARHGEF10	Body		0.20086	0.000776268	0.421288	0.690341	0.483143	0.724186
cg17601191				0.200908	0.00302549	0.31422	0.59155	0.321239	0.761125
cg23756272	BCL2	Body		0.200961	0.000150417	0.187008	0.442661	0.257107	0.53675
cg12478092	CCDC116	TSS200	S_Shelf	0.201058	3.50853e-06	0.362015	0.642535	0.408878	0.655095
cg22294740	LINGO3	5'UTR	Island	0.201144	0.000500734	0.308448	0.587876	0.323596	0.718003
cg23975840				0.201165	0.00131611	0.326974	0.605119	0.361151	0.678113
cg04483711	PRDM16;PRDM16	Body;Body	N_Shelf	0.201271	3.27103e-08	0.650145	0.842011	0.855778	0.888503
cg08553327	TNF	1stExon		0.201447	3.35256e-06	0.162213	0.479921	0.140923	0.488386
cg00622170	C4orf10;NOP14	Body;Body		0.201522	1.26646e-05	0.668068	0.901608	0.809123	0.900924
cg03999872	STMN3	Body	Island	0.201535	0.000115687	0.254644	0.557549	0.261449	0.56674
cg20228731	FLJ43663;FLJ43663	Body;Body		0.20157	0.000429182	0.174522	0.454437	0.264518	0.327076
cg05338167	CALML4;CALML4;CALML4;CALML4	1stExon;5'UTR;5'UTR;1stExon		0.201602	4.22584e-06	0.508248	0.790103	0.547228	0.826589
cg10768932				0.201657	3.85492e-05	0.403629	0.647446	0.507849	0.708094
cg21824343	WDR81;WDR81;WDR81;WDR81	Body;Body;Body;Body	N_Shelf	0.201703	1.04158e-06	0.644916	0.849755	0.833759	0.873656
cg25527770			N_Shore	0.201778	0.000373256	0.339581	0.683438	0.275166	0.673053
cg12018809	LPAR5;LPAR5	1stExon;5'UTR		0.201862	1.59549e-08	0.26298	0.504268	0.3803	0.538255
cg20988098	ZDHHC14;ZDHHC14	Body;Body		0.201882	0.000435885	0.150868	0.381738	0.267666	0.485921
cg04962621	MGRN1;MGRN1;MGRN1;MGRN1	Body;Body;Body;Body		0.20214	8.48646e-06	0.242996	0.563165	0.237595	0.507569
cg23950233	B3GALT4	1stExon	S_Shore	0.202455	0.00247637	0.380167	0.695419	0.370375	0.690323
cg12798040	XRCC3;XRCC3;XRCC3	Body;Body;Body		0.202551	9.13432e-06	0.618945	0.900419	0.669652	0.908381
cg25628461			S_Shelf	0.202643	4.61924e-05	0.586118	0.860173	0.65112	0.868243
cg00328227	C1orf59;C1orf59	TSS200;TSS1500	Island	0.203047	9.48317e-07	0.290157	0.546952	0.370413	0.619342
cg10555106	LOC388588	5'UTR	S_Shore	0.203109	8.35497e-10	0.498353	0.721492	0.656611	0.745329
cg11377642	KIF26B	Body		0.20311	1.93669e-05	0.691229	0.905272	0.862654	0.943168
cg23755933	GOLGA3	3'UTR	N_Shore	0.203122	6.34854e-05	0.675285	0.899001	0.831457	0.926401
cg03527802	MAZ;MAZ	Body;Body	S_Shore	0.203257	4.24155e-07	0.460585	0.733369	0.544951	0.689
cg27630153	FAM38A	Body	Island	0.203372	0.000456743	0.552537	0.840266	0.580127	0.895356
cg27631389	MICAL2	Body		0.203441	3.3275e-05	0.450347	0.732011	0.515208	0.698732
cg02018798	BANP;BANP	Body;Body	S_Shore	0.203533	0.000325073	0.609241	0.880278	0.685424	0.878374
cg06803995	MKL1	Body	Island	0.203637	1.5379e-10	0.654646	0.858861	0.847653	0.891796
cg00471371	ZNF516	Body	Island	0.203718	0.000460529	0.43576	0.709118	0.496378	0.747632
cg07479615	BRSK2	Body	Island	0.203886	8.84441e-05	0.457276	0.746201	0.481722	0.809462
cg27405731	CUX1;CUX1;CUX1	Body;Body;Body		0.203959	0.00105551	0.336132	0.597752	0.388297	0.744719
cg26221801	C20orf195	TSS1500	N_Shore	0.203986	0.000164613	0.346714	0.65044	0.359647	0.657595
cg13720395	YWHAG	3'UTR	N_Shore	0.204053	1.70587e-07	0.607995	0.843085	0.75056	0.852343
cg26840970	ZNF19	TSS200		0.204105	0.000161173	0.452233	0.699407	0.549841	0.785403
cg17201227	STX7	Body		0.204198	9.03746e-05	0.417144	0.666734	0.516582	0.731524
cg03776194	RNF166	Body	N_Shore	0.204233	2.5102e-07	0.359733	0.654336	0.400835	0.626363
cg17159699	ST18	Body		0.204241	0.00360626	0.309425	0.601493	0.342468	0.618032
cg11381564	PSMB8;PSMB8	3'UTR;3'UTR	S_Shore	0.204245	1.93113e-06	0.428799	0.65229	0.605866	0.620204
cg06107293	CYFIP1	5'UTR		0.204379	4.01403e-05	0.545492	0.798056	0.650753	0.825066
cg05661533	LPCAT1	Body	Island	0.204407	1.15385e-05	0.246901	0.540115	0.298488	0.48675
cg25135084	ZNF425	Body	Island	0.204605	4.97791e-07	0.619932	0.827576	0.807973	0.864898
cg05900955			S_Shelf	0.204737	0.000239473	0.39177	0.693052	0.421209	0.666693
cg02648057			Island	0.204848	0.000576307	0.226068	0.586331	0.214225	0.317636
cg12183594	ZNF425	Body	S_Shore	0.204902	7.55389e-06	0.747875	0.945221	0.965436	0.950947
cg04320476	SLC43A2	Body	Island	0.205045	0.000191512	0.387783	0.720077	0.381461	0.617352
cg00072689	LOC404266;LOC404266;HOXB6	Body;Body;5'UTR		0.205057	8.44878e-07	0.405325	0.606514	0.62932	0.566406
cg03636488	EP400	Body		0.205364	0.000123108	0.294259	0.581192	0.335519	0.614188
cg27366532	CREBBP;CREBBP	Body;Body		0.205556	2.24575e-07	0.518207	0.729237	0.701794	0.769304
cg06532212	FKRP;FKRP	Body;Body	Island	0.205732	0.000393572	0.337761	0.677387	0.278312	0.717069
cg05660881	SPATA13;SPATA13	Body;5'UTR		0.205853	4.80929e-05	0.281086	0.566239	0.344771	0.538304
cg13667389	FLJ90757	Body	N_Shore	0.205871	0.000414914	0.349028	0.646918	0.349549	0.754009
cg20341504				0.206036	0.000169917	0.104006	0.427507	0.105714	0.364508
cg12806681	AHRR	Body	N_Shore	0.206117	2.03761e-05	0.597368	0.866865	0.687461	0.852828
cg00889295	ZBTB12	Body	N_Shore	0.206309	0.000227733	0.436816	0.724991	0.483578	0.740305
cg25364972				0.206444	3.3155e-05	0.495541	0.676224	0.699593	0.853108
cg24911721	MIRLET7A3;LOC400931;MIRLET7B	TSS200;Body;TSS1500		0.206627	0.000338985	0.628461	0.916546	0.686931	0.895181
cg09481056	ABCA3	Body	Island	0.207047	5.95213e-09	0.525901	0.757472	0.681874	0.773387
cg06020978	ABI1;ABI1;ABI1;ABI1	Body;Body;Body;Body		0.207111	1.53039e-08	0.284426	0.499725	0.459112	0.558142
cg17500228	EXOC3	Body		0.207127	0.00035332	0.524739	0.812481	0.577837	0.816917
cg18209359	CCDC57	Body		0.207161	0.000169064	0.637815	0.827146	0.837112	0.97102
cg03991871	AHRR	Body	N_Shore	0.207194	5.93079e-05	0.515311	0.807606	0.572308	0.769443
cg02286380	ARRB2;ARRB2	Body;Body		0.207239	6.84713e-06	0.592627	0.848684	0.712464	0.831075
cg08572757	AACS	Body	S_Shelf	0.207291	0.000101825	0.65634	0.88615	0.797997	0.965496
cg08687540	LSP1;LSP1;LSP1	5'UTR;1stExon;Body	N_Shore	0.207295	0.000250912	0.325839	0.656017	0.320919	0.584803
cg03382797	C9orf98;C9orf9	TSS1500;5'UTR	S_Shore	0.20738	8.72968e-06	0.226323	0.513474	0.282371	0.514123
cg04428662	MFSD10;MFSD10	Body;Body	N_Shore	0.20751	1.05866e-09	0.437338	0.700077	0.53555	0.716147
cg10181414	GNG7	5'UTR	N_Shore	0.207593	4.23865e-05	0.400766	0.696126	0.44572	0.683503
cg11877254	PPAN-P2RY11;P2RY11	Body;TSS200	S_Shore	0.207623	1.30249e-06	0.256971	0.559445	0.334053	0.38956
cg26644674	PFKP	Body		0.207775	5.24298e-05	0.20072	0.506494	0.219799	0.51691
cg10223982	TMIGD2;TMIGD2	TSS1500;TSS1500	N_Shore	0.207875	1.85979e-06	0.51994	0.751662	0.669533	0.796916
cg27293155				0.207901	0.000295093	0.351163	0.649642	0.369411	0.711938
cg00933542	PCMT1	TSS1500	N_Shore	0.20793	6.713e-07	0.435369	0.687616	0.544314	0.73949
cg09975715	MYH10	3'UTR	N_Shore	0.207933	3.36236e-07	0.642978	0.839599	0.848358	0.922462
cg14508093				0.207952	5.24298e-05	0.18779	0.488757	0.180667	0.622919
cg06379435				0.208006	3.78849e-05	0.378135	0.621995	0.465477	0.804157
cg16254756	SHC1;SHC1;SHC1;SHC1	5'UTR;5'UTR;TSS1500;TSS1500	N_Shelf	0.208207	5.36864e-06	0.435542	0.740178	0.467175	0.718985
cg19035792			S_Shelf	0.208327	4.1003e-05	0.627934	0.895615	0.717072	0.918863
cg19465268	RHBDD2;RHBDD2	3'UTR;3'UTR		0.208466	0.000286927	0.401989	0.701519	0.420762	0.760773
cg16034541	MUC4;MUC4;MUC4	Body;Body;Body	S_Shore	0.208487	0.00108746	0.222109	0.56373	0.179959	0.558145
cg21845080	TM4SF19	TSS200		0.208547	2.71569e-06	0.599755	0.83169	0.755163	0.862176
cg13936972	PPAN-P2RY11;P2RY11;PPAN	Body;TSS1500;3'UTR	S_Shore	0.208782	1.07443e-08	0.717146	0.936823	0.904216	0.940521
cg04434593	LOC100130987;CLCF1;CLCF1	Body;Body;5'UTR	N_Shore	0.208887	0.000145729	0.171869	0.520451	0.134172	0.457927
cg02086195	DHRS3	Body	Island	0.209001	0.000188576	0.399667	0.720685	0.402815	0.69861
cg25059899	BCL2	Body		0.209103	0.000310334	0.277876	0.5573	0.318819	0.677941
cg24973755	MAEA;MAEA	Body;Body	Island	0.209855	4.17029e-05	0.57795	0.820852	0.733754	0.791265
cg03564727	KCNA7	TSS1500	S_Shore	0.209954	0.00228828	0.348523	0.64556	0.423715	0.541105
cg14276125	ADRBK1	Body	Island	0.209958	3.75725e-07	0.387192	0.678333	0.444965	0.672689
cg04006133	HSDL1;HSDL1	5'UTR;5'UTR		0.20997	1.51594e-05	0.321497	0.589899	0.424278	0.577722
cg09703963	IRF7;IRF7;MUPCDH;IRF7;MUPCDH	TSS1500;TSS1500;3'UTR;TSS1500;3'UTR	N_Shore	0.210103	1.79589e-06	0.390943	0.649858	0.481542	0.743199
cg20450689			Island	0.21018	0.00392945	0.279783	0.595533	0.299258	0.56333
cg26313955	CD58;CD58;CD58	Body;Body;Body	N_Shore	0.210231	9.84944e-05	0.23391	0.538648	0.255394	0.572091
cg13466002	ARRB2;ARRB2	Body;Body		0.210324	0.000168953	0.528334	0.822065	0.587617	0.797913
cg09221159				0.210373	3.17884e-05	0.343961	0.622179	0.439382	0.575207
cg05289022	TMEM131	Body		0.210418	3.5901e-05	0.438123	0.707393	0.528875	0.735564
cg14562426	ZBTB12	Body	Island	0.210428	4.94021e-05	0.502833	0.776662	0.587887	0.794783
cg04334723	CALR	Body	N_Shelf	0.210904	3.97045e-07	0.412833	0.657356	0.552174	0.684512
cg26580869	HCN2	Body	Island	0.210965	0.00086129	0.39072	0.728678	0.379407	0.665321
cg20336172	GNA12	Body	N_Shore	0.210976	0.00086001	0.18592	0.512765	0.170287	0.537176
cg14007090	LAMA5	Body	S_Shelf	0.210985	5.46214e-05	0.333987	0.599276	0.420784	0.672842
cg23680451	KLF6;KLF6;KLF6;KLF6	Body;Body;Body;Body	Island	0.210995	1.25534e-06	0.357134	0.641023	0.417797	0.683227
cg17732216	RPS6KA2	Body		0.211356	1.81133e-05	0.589749	0.797821	0.789641	0.85653
cg04781339			N_Shore	0.211442	4.81857e-05	0.358046	0.603115	0.49067	0.655291
cg12744006	SCPEP1	3'UTR		0.211576	2.35508e-06	0.626568	0.831137	0.829465	0.906986
cg16804603	FLJ22536	Body		0.211683	1.58262e-05	0.442397	0.625268	0.66485	0.776649
cg19903196				0.211703	4.56698e-07	0.256273	0.511631	0.36199	0.592021
cg07135405	UCKL1;MIR1914	Body;TSS200	S_Shore	0.211825	0.00153401	0.504648	0.817499	0.539379	0.768016
cg06753439	B3GALT4	1stExon	Island	0.21183	7.26008e-06	0.17642	0.478692	0.216443	0.480223
cg01021169	ASCC2	3'UTR		0.211861	4.32086e-07	0.698452	0.918444	0.888078	0.942036
cg23313885	TMEM71;TMEM71	TSS1500;TSS1500		0.211974	1.51594e-05	0.279251	0.587573	0.304384	0.60239
cg09461851	LMF1	Body	S_Shore	0.212002	4.18087e-08	0.696192	0.904079	0.898851	0.96329
cg17742416	DNMT3A;DNMT3A	Body;Body	N_Shore	0.212045	4.29582e-08	0.120331	0.459988	0.109781	0.39367
cg06775523	MEGF6	Body	S_Shelf	0.21205	2.4437e-05	0.329695	0.688537	0.276958	0.642429
cg10143220	MPG;MPG;MPG	Body;Body;Body	S_Shore	0.212163	9.96255e-05	0.493105	0.778938	0.544141	0.853355
cg24310395	CX3CR1;CX3CR1;CX3CR1;CX3CR1	Body;5'UTR;5'UTR;5'UTR		0.21222	7.48268e-05	0.283377	0.55915	0.348279	0.652085
cg14499274	VAV2;VAV2	Body;Body		0.212231	0.000201285	0.457266	0.787338	0.446828	0.785239
cg01636650	VILL	Body	Island	0.212314	0.00126081	0.187273	0.527075	0.145028	0.571993
cg04911669	KCNQ5;KCNQ5;KCNQ5;KCNQ5;KCNQ5	Body;Body;Body;Body;Body		0.212398	3.59406e-05	0.407945	0.671839	0.503826	0.737292
cg08928675	FBXL18	Body	Island	0.212421	8.98303e-05	0.5229	0.833385	0.5327	0.891468
cg26972408	ARHGEF10	Body		0.212499	0.000436643	0.286789	0.559781	0.372762	0.60092
cg02341571	PATL2	5'UTR		0.21256	2.75932e-07	0.391393	0.646214	0.494528	0.747609
cg01330448	LAMP1	Body	Island	0.212602	2.28389e-05	0.698888	0.934241	0.871966	0.921864
cg01883155	ST6GALNAC2	Body		0.212771	0.000159481	0.135561	0.459654	0.119446	0.521696
cg15937641	PTGFRN	3'UTR		0.212837	4.83365e-06	0.377754	0.568618	0.590239	0.71366
cg07141605				0.212841	0.000115309	0.103558	0.432099	0.0934903	0.444845
cg22911650	SIGLEC7;SIGLEC7	TSS200;TSS200		0.212896	2.49384e-06	0.445425	0.683763	0.597999	0.725615
cg17576375	TGFBRAP1;TGFBRAP1	Body;Body		0.213417	3.66423e-08	0.545218	0.785433	0.695726	0.827346
cg22152931	PRKRIP1	Body		0.213548	9.4733e-05	0.361993	0.6591	0.410178	0.683422
cg00044505			N_Shore	0.213578	4.9404e-05	0.255232	0.549352	0.329413	0.50372
cg20504474				0.213653	0.000260948	0.247689	0.57639	0.268101	0.490919
cg04478251	ABR;ABR;ABR	Body;Body;Body		0.213908	0.000438232	0.283563	0.580086	0.317305	0.661716
cg23598378	C6orf132	Body	S_Shore	0.214008	7.18687e-07	0.510421	0.749885	0.652494	0.83177
cg09560549	SPG7;SPG7	TSS1500;TSS1500	N_Shore	0.214046	5.55564e-08	0.325388	0.627743	0.381651	0.594789
cg23533927	ABP1	TSS1500		0.214091	3.82468e-08	0.497768	0.715661	0.675402	0.816708
cg18857467	HDAC1	Body		0.214182	9.79053e-05	0.32686	0.563836	0.466465	0.672263
cg17720259	EBF3	Body	N_Shore	0.214195	2.60891e-06	0.63519	0.888534	0.788915	0.841176
cg03297901	TMC6;TMC6	Body;Body		0.21436	0.000108334	0.136749	0.472445	0.109136	0.51415
cg04822495	PLXNC1	Body		0.214499	1.09566e-05	0.27486	0.554785	0.356977	0.583858
cg22795891	OBFC2A;OBFC2A	Body;Body	S_Shore	0.214606	3.50853e-06	0.118002	0.398612	0.190727	0.456725
cg22736144	KIAA1026;KIAA1026;KIAA1026;KIAA1026;KIAA1026	Body;Body;Body;Body;Body		0.214626	2.76064e-05	0.385968	0.656687	0.462854	0.765354
cg21375204	CLIP2;CLIP2	Body;Body	Island	0.215002	0.00812803	0.364469	0.698242	0.410698	0.50386
cg21291385	MRPS6;SLC5A3	Body;5'UTR	S_Shelf	0.215038	5.45177e-07	0.417165	0.664256	0.573287	0.657976
cg14785464	HLCS	TSS200	Island	0.215057	0.00177623	0.299978	0.607648	0.290976	0.775468
cg03707168	PPP1R15A	Body	S_Shelf	0.215323	3.18261e-07	0.166493	0.47641	0.207336	0.460003
cg23009818	DNMT3A;DNMT3A	Body;Body	Island	0.215369	2.93878e-08	0.0356583	0.379751	0.0325001	0.292115
cg18910313	PPAN-P2RY11;P2RY11	Body;1stExon	S_Shore	0.21552	1.09407e-07	0.218791	0.535866	0.291247	0.365366
cg01883662	TM4SF19	TSS200		0.215566	7.52697e-07	0.622485	0.856109	0.793918	0.890367
cg14027204	PTGFRN	Body		0.215751	1.55072e-05	0.338429	0.506169	0.587753	0.704438
cg08485187	DNMT3A;DNMT3A	Body;Body	Island	0.215903	7.93585e-09	0.0609439	0.415228	0.0586727	0.263156
cg21498785			S_Shelf	0.21593	0.000258008	0.30216	0.610346	0.362954	0.542413
cg02736280	WDR81;WDR81;WDR81;WDR81	Body;Body;Body;Body	N_Shelf	0.215958	6.22032e-07	0.603837	0.822706	0.806312	0.850237
cg08911692			Island	0.215987	9.63133e-06	0.628774	0.902792	0.729074	0.922588
cg01569083	TNF	TSS200		0.216004	1.83938e-06	0.186835	0.49355	0.223192	0.520402
cg09160477	SUSD3	TSS200	Island	0.216144	0.000168163	0.0584845	0.425368	0.0277931	0.291411
cg21381845	PRKAR1B;PRKAR1B;PRKAR1B;PRKAR1B;PRKAR1B;PRKAR1B	Body;Body;Body;Body;Body;Body	N_Shelf	0.216182	2.73659e-06	0.419925	0.735869	0.455748	0.705934
cg21387009	IRAK2	Body	S_Shelf	0.21638	0.000199862	0.325825	0.655622	0.353252	0.566006
cg12048225	PSMB8;PSMB8	3'UTR;3'UTR	N_Shelf	0.216579	9.59324e-06	0.430008	0.697491	0.572123	0.621541
cg25801976	KIAA0146	3'UTR	N_Shore	0.216621	0.000164613	0.268375	0.572006	0.332374	0.529719
cg16734795	GPR77	TSS1500		0.216727	4.32086e-07	0.497682	0.707088	0.705755	0.784913
cg20769856				0.216885	9.6544e-05	0.419298	0.624957	0.613994	0.775084
cg23369670	XRCC3;XRCC3;XRCC3	Body;Body;Body		0.216914	1.03242e-05	0.412163	0.741715	0.413279	0.749923
cg01763666	CCDC57	Body		0.217031	7.22676e-05	0.585191	0.786377	0.794771	0.915826
cg16944958			S_Shore	0.217127	7.87874e-06	0.313797	0.604995	0.370909	0.672953
cg12592359	ASXL1;ASXL1	TSS1500;TSS1500	N_Shore	0.217189	3.75834e-06	0.242807	0.516308	0.303955	0.686779
cg27452278				0.217234	6.34701e-07	0.551286	0.799779	0.690312	0.865355
cg14145074	ACTB	Body	N_Shore	0.217256	1.11602e-07	0.252217	0.498966	0.409874	0.511813
cg10887937	ALDH2	TSS1500	N_Shore	0.217277	1.32946e-05	0.497418	0.773142	0.592611	0.812321
cg08525314	KLF16	Body	Island	0.217489	0.000168163	0.531747	0.840018	0.577694	0.838413
cg19626656	C1orf159	TSS1500	S_Shore	0.217519	0.000199781	0.244057	0.515244	0.338088	0.590564
cg13466180	CALR	Body	N_Shore	0.217578	4.90571e-07	0.711498	0.919885	0.939454	0.944193
cg17758673	RGS12;RGS12	Body;Body	Island	0.217924	0.000334491	0.399857	0.676023	0.480763	0.768141
cg02578087	C3orf32	Body		0.218158	0.00117304	0.327163	0.614018	0.416698	0.608691
cg02787737				0.218203	0.000297826	0.236801	0.539223	0.295784	0.537999
cg14171824	PRKCZ;PRKCZ	Body;5'UTR	S_Shore	0.218788	0.00252121	0.334892	0.682068	0.343135	0.569052
cg04188920	PFKP	Body		0.218866	2.93119e-05	0.172094	0.49776	0.184384	0.512337
cg19343611			Island	0.219023	0.000258748	0.165732	0.589184	0.0611829	0.368906
cg10473367			N_Shore	0.219122	5.46148e-05	0.444898	0.667722	0.617036	0.805805
cg14131824	SLC43A2	Body	N_Shore	0.219222	4.28591e-05	0.397397	0.683354	0.477922	0.725684
cg07277038	LRRC33	5'UTR		0.219233	1.93113e-06	0.41868	0.681574	0.530185	0.767947
cg09828575			Island	0.219291	1.26788e-05	0.476948	0.741162	0.620756	0.707877
cg09718037				0.219692	0.0015885	0.301736	0.612792	0.329305	0.678471
cg10471113	IFT140;TMEM204	Body;Body	Island	0.219814	0.00160167	0.363832	0.692022	0.365091	0.737658
cg25655096	LPAR5;LPAR5	1stExon;5'UTR		0.220006	3.81705e-07	0.232899	0.51864	0.31194	0.57534
cg02018326	SIGLECP3	TSS1500		0.220167	1.25534e-06	0.331304	0.592099	0.478435	0.578475
cg09865015	LOC100130872;LOC100130872-SPON2	Body;Body	N_Shore	0.220228	0.00105434	0.37757	0.731823	0.353895	0.697139
cg17042439	PTGFRN	3'UTR		0.220307	1.04463e-05	0.440659	0.655729	0.64133	0.757835
cg00723338	MYL5	Body	N_Shore	0.22048	1.07872e-06	0.544028	0.809741	0.680514	0.803838
cg19313311				0.220527	8.62341e-05	0.254034	0.62663	0.211113	0.541362
cg15361750	GPR77	TSS1500		0.22058	2.25253e-05	0.443367	0.70725	0.559747	0.783773
cg20539142	CHRNA6	TSS200		0.220719	1.87629e-05	0.208783	0.446947	0.377127	0.513699
cg16138690	HDAC4	Body	N_Shore	0.220766	1.91636e-06	0.417027	0.681209	0.515079	0.820957
cg11865119	MEST	TSS200	N_Shore	0.221688	6.14898e-05	0.299574	0.544133	0.470637	0.569316
cg15243578	PITPNM2	3'UTR	N_Shore	0.221819	0.000158578	0.343663	0.703321	0.329036	0.617914
cg18951718	LPAR5	TSS200		0.221907	3.7475e-06	0.273443	0.554046	0.369944	0.603079
cg02074956	MGRN1;MGRN1;MGRN1;MGRN1	Body;Body;Body;Body	N_Shore	0.222582	0.000195677	0.389108	0.701865	0.434526	0.723651
cg23474890	BCL7A;BCL7A	Body;Body		0.222793	0.00513839	0.243876	0.569796	0.279833	0.54022
cg06066088	P2RX5;P2RX5;P2RX5	TSS1500;TSS1500;TSS1500	S_Shore	0.223114	0.000220531	0.489054	0.829376	0.504089	0.781008
cg14132167	BACH2;BACH2	Body;Body		0.22328	4.45722e-10	0.503598	0.736262	0.700534	0.765841
cg07635227	MGRN1;MGRN1;MGRN1;MGRN1	Body;Body;Body;Body		0.223422	4.94021e-05	0.116352	0.492454	0.0799223	0.390762
cg09555736	RAB11FIP3	TSS1500	N_Shore	0.223596	7.39499e-05	0.351833	0.596143	0.487665	0.763747
cg09975576	TNXB	Body	S_Shelf	0.223763	3.24884e-05	0.501951	0.783241	0.613933	0.792852
cg25282976	FLJ90757	Body	N_Shore	0.223907	0.000389748	0.198079	0.517585	0.218614	0.59441
cg03037030	TNF	TSS200		0.224511	6.31471e-06	0.0975645	0.424487	0.127237	0.42723
cg11555067	INPP4A;INPP4A;INPP4A;INPP4A	5'UTR;5'UTR;5'UTR;5'UTR		0.224717	6.43975e-08	0.372148	0.639348	0.523986	0.613039
cg05993265	MFSD10;MFSD10	Body;Body	Island	0.224846	4.81613e-08	0.203358	0.512899	0.266745	0.516299
cg17714703	UHRF1;UHRF1	Body;Body	S_Shore	0.224978	8.59952e-06	0.127937	0.432749	0.175746	0.522238
cg13314965	TM4SF19	TSS1500		0.225061	3.97045e-07	0.511029	0.763894	0.676815	0.786672
cg25142500	FLJ90757	Body	N_Shore	0.22518	2.13462e-05	0.31432	0.639655	0.348413	0.644214
cg19447962	RAI1	5'UTR	S_Shore	0.22586	0.00109291	0.43452	0.764416	0.445456	0.825917
cg20451986				0.2259	0.000353082	0.264529	0.578968	0.316523	0.600208
cg05140293	TTLL4	3'UTR		0.22605	1.74787e-08	0.653519	0.883821	0.879224	0.857181
cg06167719	HLCS	TSS200	Island	0.22613	0.000177289	0.34146	0.656077	0.365551	0.774836
cg24143611	SNORD23;GLTSCR2	TSS1500;Body		0.226162	7.07391e-07	0.664135	0.913587	0.864997	0.84854
cg07375256	ZNF498	Body		0.226201	0.000819589	0.288348	0.59685	0.376884	0.533716
cg01360627	TNF	Body	N_Shelf	0.226228	1.02244e-05	0.482204	0.778337	0.592872	0.719984
cg15712520	TNXB	Body	S_Shelf	0.226308	4.18715e-06	0.419405	0.700654	0.52772	0.748647
cg17593625	PRKAR1B;PRKAR1B;PRKAR1B;PRKAR1B;PRKAR1B;PRKAR1B;PRKAR1B	TSS1500;5'UTR;5'UTR;TSS1500;1stExon;5'UTR;5'UTR	S_Shore	0.226559	0.00104127	0.381363	0.72257	0.367791	0.801689
cg22900607	GNG7	5'UTR	Island	0.226607	3.28521e-06	0.488787	0.805755	0.55544	0.766869
cg07492924	LOC100134368	Body	S_Shore	0.226609	3.71137e-06	0.311837	0.627845	0.363986	0.645371
cg16616918	SMYD4	Body		0.226688	1.32366e-06	0.438605	0.720609	0.537227	0.800952
cg09891288	RPTOR;RPTOR	Body;Body	Island	0.227003	0.000111997	0.509103	0.76897	0.639061	0.889105
cg24163242			N_Shore	0.227328	8.92011e-06	0.307013	0.596014	0.424394	0.572153
cg08360726	PLD3;PLD3	5'UTR;5'UTR	Island	0.227465	0.0025232	0.477704	0.869245	0.421788	0.77424
cg17192599	PRKAG2;PRKAG2	5'UTR;Body		0.227698	1.37555e-06	0.661272	0.880872	0.891173	0.926261
cg00779638	AGTPBP1	5'UTR	N_Shore	0.227848	7.18687e-07	0.553012	0.774628	0.776016	0.832154
cg21820873	RPS6KA4;RPS6KA4	Body;Body	S_Shore	0.227859	5.56871e-06	0.683864	0.910887	0.90045	0.955298
cg14287724			N_Shelf	0.228636	1.68647e-06	0.35438	0.664401	0.434044	0.646331
cg16265859	UBR4	3'UTR		0.228785	2.7993e-06	0.525742	0.754469	0.785219	0.648826
cg09632163	ABCA3	Body	Island	0.229258	8.35497e-10	0.723691	0.949361	0.951122	0.979162
cg09849319	LPCAT1	Body	Island	0.229659	1.41853e-05	0.321584	0.640259	0.375649	0.664208
cg01548777	ZBTB46	5'UTR	Island	0.229955	0.000256299	0.321252	0.657047	0.345583	0.674617
cg27260684	KIAA0513	5'UTR	S_Shore	0.230086	4.49439e-05	0.423103	0.684638	0.54474	0.853436
cg17942750	EHMT1	Body	Island	0.230156	8.84302e-06	0.563117	0.828797	0.729448	0.81677
cg11484872	TNF	TSS200		0.230234	3.49526e-06	0.282325	0.611768	0.3188	0.63176
cg02769705	TMEM183B;TMEM183A	TSS1500;TSS1500	N_Shore	0.230263	3.41417e-06	0.372639	0.643998	0.492316	0.757032
cg16409562	NDRG2;NDRG2;NDRG2;NDRG2;NDRG2;NDRG2;NDRG2;NDRG2	Body;Body;Body;Body;Body;Body;Body;Body		0.230368	0.000271057	0.394615	0.743418	0.423908	0.662832
cg00805874	ZBTB12	Body	Island	0.230391	3.96233e-06	0.589207	0.85635	0.748319	0.862031
cg03108070	B3GALT4	1stExon	Island	0.230817	4.60998e-05	0.131945	0.471391	0.150199	0.494673
cg09159285	KLHL21	TSS1500	S_Shore	0.231568	5.99548e-05	0.317212	0.648902	0.326442	0.761639
cg14931884	DIP2C	Body	S_Shore	0.232096	0.000113058	0.165088	0.420699	0.309174	0.570812
cg02286717	SYNPO2L;SYNPO2L	1stExon;5'UTR		0.233189	3.24534e-05	0.319894	0.613583	0.416586	0.689122
cg09681977	HDAC4	Body	N_Shore	0.233229	7.74372e-08	0.227083	0.513258	0.322502	0.642779
cg19809575	BANP;BANP	Body;Body	Island	0.23342	3.71137e-06	0.641975	0.869429	0.88156	0.889396
cg20300129	ANKS1A	3'UTR		0.234221	0.00121204	0.490223	0.813256	0.562848	0.790183
cg19148731	LOXL3	5'UTR	N_Shore	0.234245	2.00949e-08	0.462186	0.705547	0.673233	0.726019
cg15346842				0.234296	6.18239e-05	0.565476	0.77619	0.825988	0.839981
cg09471887	BACH2;BACH2	Body;Body		0.234372	7.31867e-10	0.536143	0.79772	0.714619	0.812741
cg00058449	ZBTB12	Body	Island	0.234372	0.000487147	0.30837	0.633055	0.358314	0.679032
cg01423695	PRKAG2;PRKAG2	5'UTR;Body		0.235076	3.17526e-06	0.629605	0.861337	0.855124	0.916246
cg18077307	TMEM131	Body		0.235383	9.38006e-05	0.326327	0.632162	0.418069	0.667242
cg07795928	ITPKB	Body		0.235541	0.000292642	0.340396	0.681348	0.36246	0.728853
cg25693349	PSMB8;PSMB8	3'UTR;3'UTR	S_Shore	0.236013	3.97162e-08	0.344006	0.605417	0.541626	0.5718
cg12433559	PRF1;PRF1	TSS200;TSS200	S_Shelf	0.236248	2.21711e-07	0.379417	0.676074	0.535454	0.557754
cg03480346	MFSD2B	TSS1500	N_Shore	0.236265	2.37524e-05	0.259182	0.571776	0.311239	0.708526
cg00376553	TSC22D4	Body	N_Shelf	0.236433	3.45684e-07	0.417828	0.720629	0.516414	0.762415
cg03254465	PRDM16;PRDM16	Body;Body	Island	0.236877	0.00012146	0.417849	0.731562	0.543815	0.611778
cg16366262	TTLL10;TTLL10	Body;Body	S_Shelf	0.237313	0.000126834	0.235243	0.606402	0.244108	0.519499
cg15401418	SEPT9;SEPT9;SEPT9;SEPT9	5'UTR;5'UTR;Body;1stExon		0.237553	3.05005e-06	0.344112	0.58457	0.510753	0.81053
cg09929238	RPTOR;RPTOR	Body;Body		0.237974	0.000319111	0.281003	0.58318	0.355273	0.728468
cg17132148	TPD52L2;TPD52L2;TPD52L2;TPD52L2;TPD52L2;TPD52L2	Body;Body;Body;Body;Body;Body	Island	0.23821	4.65641e-05	0.515159	0.852511	0.573887	0.823613
cg09676171			N_Shore	0.23856	4.96901e-08	0.444382	0.703288	0.606809	0.833123
cg07971820	ARRB2;ARRB2	Body;Body		0.238688	8.72968e-06	0.473671	0.769738	0.603777	0.769269
cg11949518	RPTOR;RPTOR	Body;Body	N_Shelf	0.239117	0.000175738	0.354524	0.607029	0.533211	0.728152
cg18187035	ZBTB46	5'UTR	Island	0.23914	0.000111318	0.21587	0.559929	0.247323	0.590643
cg12225979	PDE9A;PDE9A;PDE9A;PDE9A;PDE9A;PDE9A;PDE9A;PDE9A;PDE9A;PDE9A;PDE9A;PDE9A;PDE9A;PDE9A;PDE9A;PDE9A;PDE9A;PDE9A;PDE9A;PDE9A	Body;Body;5'UTR;Body;Body;Body;5'UTR;5'UTR;Body;Body;5'UTR;5'UTR;5'UTR;Body;5'UTR;Body;Body;Body;Body;Body	N_Shore	0.239155	2.37846e-08	0.359008	0.647703	0.492623	0.688038
cg16778018	MGRN1;MGRN1;MGRN1;MGRN1	Body;Body;Body;Body	S_Shelf	0.23968	1.5075e-08	0.619133	0.844407	0.865709	0.914882
cg27436118	MGRN1;MGRN1;MGRN1;MGRN1	Body;Body;Body;Body	N_Shore	0.239691	0.000169064	0.353458	0.695328	0.392781	0.718694
cg07113006	RNF220	Body	Island	0.240346	2.76084e-06	0.212868	0.5636	0.234463	0.596762
cg11555873			N_Shelf	0.240858	3.27189e-05	0.318889	0.666046	0.338515	0.734532
cg00697658	KIAA1688	Body	S_Shore	0.241183	3.28521e-06	0.245622	0.535218	0.360013	0.656339
cg09375756	DEAF1	Body	N_Shore	0.241587	3.97045e-07	0.608452	0.844805	0.83497	0.931121
cg17741993	TNF	Body	N_Shelf	0.242134	9.32231e-06	0.503282	0.797752	0.66187	0.743805
cg22551942	BTBD2	Body	Island	0.242836	1.70758e-05	0.39971	0.721122	0.509616	0.66602
cg01561259	RPTOR;RPTOR	Body;Body		0.243252	0.000271705	0.324208	0.640782	0.384421	0.793184
cg06457011	PLCG1;PLCG1	Body;Body	S_Shore	0.243282	7.278e-05	0.272998	0.539132	0.472382	0.541204
cg09667606	SYNJ2	Body	Island	0.24359	7.49193e-06	0.518522	0.729059	0.780834	0.880734
cg08930413	PRKAG2	Body		0.243689	7.31867e-10	0.435125	0.704495	0.60762	0.782339
cg19878482	C8orf73	TSS200	S_Shore	0.243703	5.84732e-05	0.328951	0.715835	0.290457	0.75351
cg00356499	LRPAP1	Body	N_Shore	0.24417	7.31867e-10	0.635386	0.872457	0.874657	0.935854
cg10665891				0.2446	0.00111218	0.235017	0.567105	0.284329	0.669082
cg14050824	EHMT1	Body	S_Shore	0.245172	2.6771e-07	0.671244	0.919643	0.919028	0.889496
cg20305489	SEPT9;SEPT9;SEPT9	5'UTR;Body;Body		0.245468	2.43428e-06	0.348271	0.59627	0.523257	0.823196
cg11800635	DOK1	Body	S_Shore	0.245873	1.38287e-05	0.273206	0.621258	0.336236	0.58409
cg01642895	ABR;ABR;ABR	Body;Body;Body	S_Shelf	0.246005	1.93058e-05	0.41641	0.760542	0.475219	0.764934
cg05169099	SLC9A3	Body	Island	0.24635	9.23148e-08	0.571345	0.859682	0.742813	0.843542
cg05877104			Island	0.246484	1.74787e-08	0.357013	0.691799	0.453408	0.632316
cg27456487	MPO	Body		0.24659	3.68691e-09	0.634864	0.853991	0.912039	0.928094
cg22528270	PRKAG2;PRKAG2	5'UTR;Body		0.247254	9.36038e-06	0.47379	0.778284	0.58873	0.860708
cg05445326	TM4SF19	TSS1500		0.247403	8.11385e-07	0.611792	0.880185	0.813431	0.900891
cg03967627	C8orf73	TSS200	S_Shore	0.247936	7.10912e-05	0.231602	0.635432	0.183397	0.638066
cg24004483			N_Shelf	0.248241	0.000148778	0.331799	0.694547	0.360424	0.703723
cg02891728	WDR86	Body		0.249325	9.40358e-05	0.42738	0.788723	0.453045	0.828155
cg04105726	LOC728661;CDK11B;CDK11B;CDK11B;CDK11B;CDK11B;CDK11B	Body;Body;Body;Body;Body;Body;5'UTR	Island	0.249709	4.61554e-06	0.651425	0.917874	0.861714	0.944483
cg23270529	SDCCAG8	Body		0.250917	1.08657e-05	0.512677	0.758702	0.743745	0.859294
cg27170268	XRCC3;XRCC3;XRCC3	Body;Body;Body		0.250938	0.000158019	0.31586	0.722697	0.287491	0.667147
cg08122232	EXOC7;EXOC7;EXOC7;EXOC7;EXOC7;EXOC7	TSS1500;TSS1500;TSS1500;TSS1500;TSS1500;TSS1500	S_Shore	0.251088	5.48073e-06	0.235186	0.544325	0.364402	0.585372
cg12547667	WDR37	Body		0.252269	2.16137e-07	0.587057	0.855071	0.80752	0.86188
cg19805377	PRPF8	Body		0.252434	9.63133e-06	0.489223	0.822222	0.584325	0.838392
cg21370522	TNF	TSS200		0.252537	2.42195e-06	0.157418	0.513613	0.206655	0.53744
cg09718251	WDR37	Body		0.252617	2.5102e-07	0.56536	0.83898	0.775139	0.849499
cg27049094	HK2	Body		0.253487	4.37883e-05	0.384176	0.599837	0.6843	0.686307
cg02340818	KIAA1688	Body	S_Shore	0.253493	3.72226e-06	0.371973	0.688102	0.488053	0.752822
cg11257888	RCAN3	TSS1500	N_Shore	0.254145	2.1603e-08	0.382438	0.670472	0.564525	0.697583
cg14459021	EHMT1	Body	Island	0.254275	1.26097e-07	0.699224	0.953281	0.964517	0.916645
cg23415434	ARHGEF4;ARHGEF4	Body;Body	S_Shore	0.255459	3.32364e-05	0.452311	0.738461	0.665265	0.684405
cg11341144	TRA2B	TSS1500	S_Shore	0.255891	1.07443e-08	0.509227	0.804085	0.668943	0.881275
cg07263979			N_Shore	0.255897	2.30557e-05	0.165067	0.503774	0.234262	0.606716
cg11194613	CTTN;CTTN	Body;Body		0.257571	7.04937e-05	0.187161	0.526044	0.272952	0.587239
cg08782022	MGRN1;MGRN1;MGRN1;MGRN1	Body;Body;Body;Body	N_Shore	0.258293	0.000200488	0.238978	0.598523	0.291633	0.646174
cg26446133	CNDP2;CNDP2;CNDP2	5'UTR;1stExon;5'UTR	S_Shelf	0.2601	3.97387e-08	0.283684	0.559321	0.497435	0.617738
cg21090033	TM4SF19	TSS200		0.261253	6.22032e-07	0.620894	0.896935	0.845246	0.927612
cg26996656				0.261399	6.68481e-05	0.413769	0.787827	0.476698	0.736042
cg18349022	ZNF498	Body		0.261931	2.47566e-05	0.368597	0.70115	0.489813	0.725004
cg11723077	SYNJ2	Body	S_Shore	0.261955	2.22971e-06	0.370709	0.59108	0.654277	0.788603
cg02239258			N_Shore	0.264627	1.70587e-07	0.367427	0.623602	0.614553	0.739383
cg01156249	MGRN1;MGRN1;MGRN1;MGRN1	Body;Body;Body;Body		0.265882	2.97228e-06	0.217893	0.632617	0.216133	0.582964
cg19414630			N_Shore	0.266418	3.07346e-08	0.464401	0.746715	0.683417	0.806422
cg06146665	USP36	Body	S_Shore	0.266629	1.52171e-05	0.355572	0.722621	0.439712	0.695743
cg12116137	PRPF8	Body		0.266813	1.56874e-05	0.419901	0.795402	0.48831	0.769382
cg09187007	MEGF6	Body	S_Shelf	0.267239	7.53962e-06	0.262218	0.71059	0.214717	0.61227
cg21156386	DEAF1	Body	N_Shore	0.268268	3.75725e-07	0.536389	0.811718	0.763713	0.906937
cg01389506	SSH1;SSH1;SSH1	Body;Body;Body		0.268426	9.86346e-08	0.582036	0.849736	0.85909	0.824679
cg13365436	AP2A2	Body		0.268933	3.51274e-08	0.524069	0.825496	0.709302	0.901952
cg19851563	GNG7	5'UTR	Island	0.269471	1.51261e-05	0.389503	0.765327	0.46721	0.731656
cg15429134	LOH12CR1	3'UTR		0.270426	3.36236e-07	0.457583	0.734619	0.704073	0.774047
cg05776053			S_Shore	0.27193	8.25327e-10	0.536789	0.801217	0.808036	0.852675
cg23679982	SMYD4	Body		0.275726	8.74307e-07	0.385494	0.7034	0.536802	0.857124
cg25817165	CNDP2;CNDP2	1stExon;Body	S_Shelf	0.276832	6.18001e-08	0.274641	0.581437	0.487399	0.606662
cg26401028	LRPAP1	Body	Island	0.280472	3.52352e-10	0.658672	0.932727	0.936451	0.984024
cg07252792	CCDC116	TSS200	S_Shelf	0.28077	5.61079e-10	0.397179	0.744248	0.543532	0.774642
cg06319288	CCDC116	TSS200	S_Shelf	0.281555	5.95213e-09	0.360155	0.722677	0.483164	0.740407
cg08404702	TSC2;TSC2;TSC2	Body;Body;Body	N_Shore	0.282271	9.86346e-08	0.422314	0.780804	0.523643	0.906985
cg11308319	HDAC4	5'UTR		0.285338	5.15017e-09	0.338923	0.637634	0.565288	0.753835
cg08822897				0.286017	4.53843e-06	0.413167	0.717645	0.630691	0.833424
cg25020666	YWHAG	3'UTR	N_Shore	0.287268	9.63133e-06	0.36307	0.741738	0.474832	0.733824
cg14533068	SYNJ2	Body	Island	0.288719	6.04245e-06	0.494974	0.75	0.803771	0.901182
cg09940188	SMYD4	Body		0.28873	7.36335e-06	0.35151	0.70612	0.472682	0.853738
cg25605731	CALR	Body	N_Shelf	0.29034	9.73902e-08	0.535021	0.84528	0.77807	0.878279
cg08297640	LRPAP1	Body	Island	0.29261	6.1194e-11	0.64667	0.942304	0.923859	0.97578
cg19851574	RPS6KA2	Body		0.293411	4.00007e-07	0.552593	0.87502	0.782846	0.903282
cg01718139	VSTM1	Body		0.294353	2.37846e-08	0.394801	0.718209	0.616449	0.779189
cg07588875	SPRED2;SPRED2	Body;Body		0.297306	9.73902e-08	0.435855	0.784676	0.622034	0.831386
cg25784136	CCDC116;CCDC116	1stExon;5'UTR	S_Shelf	0.297697	1.8233e-13	0.560418	0.887786	0.790663	0.926583
cg11977716	NFATC1;NFATC1;NFATC1;NFATC1	Body;Body;Body;Body	Island	0.304835	8.61386e-06	0.231171	0.693384	0.266543	0.594152
cg04855678	OSTalpha	Body		0.312895	3.68691e-09	0.365534	0.73868	0.525387	0.872997
cg09936008	ZNF213;ZNF213	Body;Body	N_Shelf	0.31775	1.46082e-11	0.499507	0.838191	0.761903	0.892396
cg15090899	RPS6KA2	Body		0.318147	1.88361e-07	0.53899	0.873208	0.809944	0.931038
cg25921609	MYH10	Body	N_Shore	0.327986	1.51631e-08	0.485326	0.792479	0.808684	0.944833
cg02831900			S_Shore	0.328132	4.16801e-08	0.47117	0.857299	0.68121	0.885634
cg19893929				0.330526	3.73441e-08	0.382224	0.704667	0.73076	0.695361
cg27321949	LRPAP1	Body	Island	0.3376	1.05019e-10	0.542281	0.886783	0.854669	0.928697
cg24422489	FCGR2A;FCGR2A	TSS1500;TSS1500		0.344083	1.8233e-13	0.423005	0.746421	0.774003	0.857813
cg04857395	LRPAP1	Body	Island	0.354737	6.1194e-11	0.510161	0.855358	0.861139	0.930789
cg06350097	FCGR2A;FCGR2A	TSS1500;TSS1500		0.409518	5.63885e-13	0.398944	0.790853	0.816637	0.877869
